# Supplementary material for: Identification of common coexpression modules based on quantitative network comparison
Source: BMC Bioinformatics. 2018 Jun 13;19(Suppl 8):213. doi: 10.1186/s12859-018-2193-3 (PMC5998758; doi:10.1186/s12859-018-2193-3)
Supplement: Supplementary file 1 — Selected GO Terms for Validation and Network Statistics. GO ID, name, number of nodes and number of edges of selected GO terms are included in the file. (XLS 33 kb) [file 12859_2018_2193_MOESM1_ESM.xls]

## Sheet: GO Terms and Network Statistics
GO_ID	Name	Nodes	Edges
GO:0001936	regulation of endothelial cell proliferation	150	47084
GO:0002040	sprouting angiogenesis	148	77037
GO:0002228	natural killer cell mediated immunity	147	144859
GO:0002718	regulation of cytokine production involved in immune response	148	103074
GO:0007229	integrin-mediated signaling pathway	149	86185
GO:0007632	visual behavior	149	26563
GO:0032922	circadian regulation of gene expression	150	32855
GO:0034121	regulation of toll-like receptor signaling pathway	150	126327
GO:0034308	primary alcohol metabolic process	148	52985
GO:0034340	response to type I interferon	147	179132
GO:0045765	regulation of angiogenesis	244	46229
GO:0046365	monosaccharide catabolic process	149	49308
GO:0048010	vascular endothelial growth factor receptor signaling pathway	149	59105
GO:0048013	ephrin receptor signaling pathway	148	49062
GO:0048145	regulation of fibroblast proliferation	149	35661
GO:0048644	muscle organ morphogenesis	150	52477
GO:0048660	regulation of smooth muscle cell proliferation	150	48087
GO:0050680	negative regulation of epithelial cell proliferation	149	29628
GO:0060333	interferon-gamma-mediated signaling pathway	148	154173
GO:1900076	regulation of cellular response to insulin stimulus	146	18655
