# Supplementary material for: Identification of common coexpression modules based on quantitative network comparison
Source: BMC Bioinformatics. 2018 Jun 13;19(Suppl 8):213. doi: 10.1186/s12859-018-2193-3 (PMC5998758; doi:10.1186/s12859-018-2193-3)
Supplement: Supplementary file 2 — Similarity Profiles among 20 Coexpression Networks for Validation. The file contains similarity profiles among 20 coexpression networks used for validation. Similarity profiles from GO semantic similarity, COEXsim, fuzzy set similarity and GCD are included in each sheet of the file. (XLS 56 kb) [file 12859_2018_2193_MOESM2_ESM.xls]

## Sheet: Validation_GOSemSim
	GO:0048010	GO:0007632	GO:0002228	GO:0007229	GO:0060333	GO:0050680	GO:0048644	GO:0048145	GO:0048660	GO:0032922	GO:0046365	GO:0002040	GO:1900076	GO:0045765	GO:0034121	GO:0002718	GO:0034308	GO:0001936	GO:0048013	GO:0034340
GO:0048010	0.999027	0.144133	0.148203	0.419399	0.420019	0.116266	0.0377848	0.113449	0.115983	0.0867103	0.0367842	0.0374231	0.211039	0.0958024	0.263814	0.146741	0.0365364	0.115159	0.678863	0.153127
GO:0007632	0.144133	0.999601	0.139534	0.141731	0.141928	0.0361286	0.199335	0.0353049	0.0360459	0.193758	0.0346547	0.197539	0.139035	0.212787	0.138775	0.194558	0.0344347	0.0358051	0.142863	0.14389
GO:0002228	0.148203	0.139534	0.999402	0.145665	0.616021	0	0	0	0	0	0	0	0.142818	0	0.601965	0.616838	0	0	0.146861	0.624777
GO:0007229	0.419399	0.141731	0.145665	0.999243	0.412698	0.114209	0.0371276	0.111489	0.113936	0.0852462	0.036161	0.0367783	0.207439	0.0940183	0.259322	0.144252	0.0359215	0.11314	0.415539	0.150419
GO:0060333	0.420019	0.141928	0.616021	0.412698	0.999227	0.114377	0.0371814	0.11165	0.114103	0.0853663	0.0362121	0.0368312	0.457552	0.0941643	0.61252	0.475069	0.035972	0.113306	0.416147	0.644282
GO:0050680	0.116266	0.0361286	0	0.114209	0.114377	0.999043	0.0377406	0.560485	0.572989	0.086612	0.0367423	0.0373798	0.111904	0.0956824	0.111683	0.086991	0.0364951	0.843695	0.115178	0
GO:0048644	0.0377848	0.199335	0	0.0371276	0.0371814	0.0377406	0.999251	0.0368426	0.0376504	0.202009	0.0361351	0.396697	0	0.428755	0.03632	0.202878	0.035896	0.0373878	0.0374372	0
GO:0048145	0.113449	0.0353049	0	0.111489	0.11165	0.560485	0.0368426	0.999322	0.559154	0.0846109	0.0358907	0.0364987	0.109292	0.0932461	0.109081	0.0849725	0.0356548	0.555281	0.112413	0
GO:0048660	0.115983	0.0360459	0	0.113936	0.114103	0.572989	0.0376504	0.559154	0.999075	0.0864111	0.0366568	0.0372913	0.111642	0.0954373	0.111421	0.0867883	0.0364107	0.567551	0.1149	0
GO:0032922	0.0867103	0.193758	0	0.0852462	0.0853663	0.086612	0.202009	0.0846109	0.0864111	0.999514	0.117975	0.200165	0.0836028	0.215837	0.083445	0.197104	0.117216	0.085826	0.0859362	0
GO:0046365	0.0367842	0.0346547	0	0.036161	0.0362121	0.0367423	0.0361351	0.0358907	0.0366568	0.117975	0.99949	0.0358042	0	0.0386172	0.0353945	0.035255	0.430372	0.0364078	0.0364547	0
GO:0002040	0.0374231	0.197539	0	0.0367783	0.0368312	0.0373798	0.396697	0.0364987	0.0372913	0.200165	0.0358042	0.999346	0	0.791081	0.0359857	0.201018	0.0355694	0.0370336	0.0370821	0
GO:1900076	0.211039	0.139035	0.142818	0.207439	0.457552	0.111904	0	0.109292	0.111642	0.0836028	0	0	0.999434	0.0920233	0.341724	0.340368	0	0.110878	0.209135	0.401821
GO:0045765	0.0958024	0.212787	0	0.0940183	0.0941643	0.0956824	0.428755	0.0932461	0.0954373	0.215837	0.0386172	0.791081	0.0920233	0.998063	0.0918321	0.418354	0.0383442	0.0947241	0.0948583	0
GO:0034121	0.263814	0.138775	0.601965	0.259322	0.61252	0.111683	0.03632	0.109081	0.111421	0.083445	0.0353945	0.0359857	0.341724	0.0918321	0.99945	0.552908	0.0351651	0.110661	0.261439	0.621175
GO:0002718	0.146741	0.194558	0.616838	0.144252	0.475069	0.086991	0.202878	0.0849725	0.0867883	0.197104	0.035255	0.201018	0.340368	0.418354	0.552908	0.999482	0.0350273	0.0861981	0.145425	0.481755
GO:0034308	0.0365364	0.0344347	0	0.0359215	0.035972	0.0364951	0.035896	0.0356548	0.0364107	0.117216	0.430372	0.0355694	0	0.0383442	0.0351651	0.0350273	0.999538	0.036165	0.0362113	0
GO:0001936	0.115159	0.0358051	0	0.11314	0.113306	0.843695	0.0373878	0.555281	0.567551	0.085826	0.0364078	0.0370336	0.110878	0.0947241	0.110661	0.0861981	0.036165	0.999163	0.114091	0
GO:0048013	0.678863	0.142863	0.146861	0.415539	0.416147	0.115178	0.0374372	0.112413	0.1149	0.0859362	0.0364547	0.0370821	0.209135	0.0948583	0.261439	0.145425	0.0362113	0.114091	0.999147	0.151695
GO:0034340	0.153127	0.14389	0.624777	0.150419	0.644282	0	0	0	0	0	0	0	0.401821	0	0.621175	0.481755	0	0	0.151695	0.999051

## Sheet: Validation_COEXsim
	GO:0048010	GO:0007632	GO:0002228	GO:0007229	GO:0060333	GO:0050680	GO:0048644	GO:0048145	GO:0048660	GO:0032922	GO:0046365	GO:0002040	GO:1900076	GO:0045765	GO:0034121	GO:0002718	GO:0034308	GO:0001936	GO:0048013	GO:0034340
GO:0048010	1	0.00671141	0.0337846	0.221477	0	0.0268456	0.013378	0.0134228	0.006689	0	0	0.148149	0.0406801	0.152093	0.127091	0.0606064	0	0.180603	0.148149	0.00675691
GO:0007632	0.00671141	1	0	0.00671141	0.00673404	0.00671141	0.006689	0.0134228	0.020067	0.033445	0	0.00673404	0.01356	0.0209784	0	0	0	0.020067	0.0134681	0
GO:0002228	0.0337846	0	1	0.0270276	0.0474579	0.00675691	0	0	0.0269374	0	0	0	0.0204779	0.0158405	0.0336718	0.0881361	0	0.00673435	0.0067797	0.0340136
GO:0007229	0.221477	0.00671141	0.0270276	1	0.0134681	0.0402685	0.006689	0.0201342	0.013378	0	0.00671141	0.0538724	0.01356	0.0629351	0.127091	0.0606064	0	0.033445	0.0404043	0.00675691
GO:0060333	0	0.00673404	0.0474579	0.0134681	1	0.0202021	0.00671156	0.0134681	0.0335578	0.00671156	0	0.00675676	0.0272115	0.0263114	0.187924	0.189189	0	0.0201347	0	0.406782
GO:0050680	0.0268456	0.00671141	0.00675691	0.0402685	0.0202021	1	0.060201	0.100671	0.060201	0.013378	0	0.101011	0.00678001	0.157338	0.013378	0.0336702	0.00673404	0.301005	0.00673404	0.0135138
GO:0048644	0.013378	0.006689	0	0.006689	0.00671156	0.060201	1	0.026756	0.0266667	0	0	0.0268462	0	0.0522708	0	0.0268462	0	0.0466667	0.00671156	0.00673435
GO:0048145	0.0134228	0.0134228	0	0.0201342	0.0134681	0.100671	0.026756	1	0.240804	0.100335	0	0.0808085	0.0542401	0.0629351	0.020067	0.0471383	0.00673404	0.140469	0.00673404	0.00675691
GO:0048660	0.006689	0.020067	0.0269374	0.013378	0.0335578	0.060201	0.0266667	0.240804	1	0.133333	0	0.120808	0.0878459	0.0679521	0.0333333	0.0939618	0.0134231	0.166667	0.0201347	0.0134687
GO:0032922	0	0.033445	0	0	0.00671156	0.013378	0	0.100335	0.133333	1	0.013378	0.060404	0.114875	0.0156813	0.0266667	0.0201347	0	0.06	0.00671156	0
GO:0046365	0	0	0	0.00671141	0	0	0	0	0	0.013378	1	0	0	0.00524459	0	0.00673404	0.0134681	0	0.0336702	0
GO:0002040	0.148149	0.00673404	0	0.0538724	0.00675676	0.101011	0.0268462	0.0808085	0.120808	0.060404	0	1	0.0340144	0.263114	0	0.0135135	0.00675676	0.389271	0.027027	0.0067797
GO:1900076	0.0406801	0.01356	0.0204779	0.01356	0.0272115	0.00678001	0	0.0542401	0.0878459	0.114875	0	0.0340144	1	0.0317892	0.0202721	0.0612259	0.00680288	0.0405442	0.0204086	0.0341299
GO:0045765	0.152093	0.0209784	0.0158405	0.0629351	0.0263114	0.157338	0.0522708	0.0629351	0.0679521	0.0156813	0.00524459	0.263114	0.0317892	1	0.0156813	0.0210491	0.00526228	0.308398	0.036836	0.0211206
GO:0034121	0.127091	0	0.0336718	0.127091	0.187924	0.013378	0	0.020067	0.0333333	0.0266667	0	0	0.0202721	0.0156813	1	0.362424	0	0.02	0.00671156	0.161624
GO:0002718	0.0606064	0	0.0881361	0.0606064	0.189189	0.0336702	0.0268462	0.0471383	0.0939618	0.0201347	0.00673404	0.0135135	0.0612259	0.0210491	0.362424	1	0.00675676	0.0335578	0	0.142374
GO:0034308	0	0	0	0	0	0.00673404	0	0.00673404	0.0134231	0	0.0134681	0.00675676	0.00680288	0.00526228	0	0.00675676	1	0.0134231	0	0
GO:0001936	0.180603	0.020067	0.00673435	0.033445	0.0201347	0.301005	0.0466667	0.140469	0.166667	0.06	0	0.389271	0.0405442	0.308398	0.02	0.0335578	0.0134231	1	0	0.0134687
GO:0048013	0.148149	0.0134681	0.0067797	0.0404043	0	0.00673404	0.00671156	0.00673404	0.0201347	0.00671156	0.0336702	0.027027	0.0204086	0.036836	0.00671156	0	0	0	1	0.0067797
GO:0034340	0.00675691	0	0.0340136	0.00675691	0.406782	0.0135138	0.00673435	0.00675691	0.0134687	0	0	0.0067797	0.0341299	0.0211206	0.161624	0.142374	0	0.0134687	0.0067797	1

## Sheet: Validation_Fuzzysim
	GO:0048010	GO:0007632	GO:0002228	GO:0007229	GO:0060333	GO:0050680	GO:0048644	GO:0048145	GO:0048660	GO:0032922	GO:0046365	GO:0002040	GO:1900076	GO:0045765	GO:0034121	GO:0002718	GO:0034308	GO:0001936	GO:0048013	GO:0034340
GO:0048010	1	0	0.000197184	0.0126045	0	0.000338896	7.65866e-07	0	0	0	0	0.00680958	0.000768368	0.00666212	0.00573986	0.000980804	0	0.0139943	0.0103126	0
GO:0007632	0	1	0	0	0	0	0	0	7.38205e-05	0.000108925	0	0	8.56876e-05	0.000156337	0	0	0	0	1.97312e-05	0
GO:0002228	0.000197184	0	1	0.000110678	0.00115683	0	0	0	0.00035773	0	0	0	1.238e-05	1.03897e-05	0.000162114	0.00235196	0	0	0	0.000472942
GO:0007229	0.0126045	0	0.000110678	1	0	0.000178046	0	8.49251e-05	0.000184004	0	0	0.000926206	0	0.00111401	0.0040671	0.000520265	0	0.000659341	0.000237965	0
GO:0060333	0	0	0.00115683	0	1	0	0	0	0.000243284	0	0	0	0.000219803	0.000142249	0.0179876	0.0155124	0	0	0	0.0528827
GO:0050680	0.000338896	0	0	0.000178046	0	1	0.000493701	0.00218191	0.00042402	0	0	0.0036889	0	0.00492069	0	0.000587512	0	0.0229541	0	9.68315e-07
GO:0048644	7.65866e-07	0	0	0	0	0.000493701	1	8.80589e-06	3.77584e-05	0	0	3.85037e-05	0	0.000386177	0	0.000114536	0	0.000484239	0	0
GO:0048145	0	0	0	8.49251e-05	0	0.00218191	8.80589e-06	1	0.0274172	0.00177817	0	0.00117425	0.0010224	0.00101152	0	0.000316616	0	0.00727531	0	0
GO:0048660	0	7.38205e-05	0.00035773	0.000184004	0.000243284	0.00042402	3.77584e-05	0.0274172	1	0.00690049	0	0.00407069	0.0042154	0.00141207	0.000381951	0.00377585	3.76583e-05	0.0178716	0.000115875	0
GO:0032922	0	0.000108925	0	0	0	0	0	0.00177817	0.00690049	1	1.43544e-05	0.000404164	0.00480652	0	0.000118651	2.62958e-05	0	0.00152481	0	0
GO:0046365	0	0	0	0	0	0	0	0	0	1.43544e-05	1	0	0	0	0	0	3.92656e-06	0	0.000127008	0
GO:0002040	0.00680958	0	0	0.000926206	0	0.0036889	3.85037e-05	0.00117425	0.00407069	0.000404164	0	1	0.000149735	0.0206267	0	0	0	0.0531099	0.000413252	0
GO:1900076	0.000768368	8.56876e-05	1.238e-05	0	0.000219803	0	0	0.0010224	0.0042154	0.00480652	0	0.000149735	1	0.000243763	0.000468711	0.00138654	0	0.000900627	0	0.000276983
GO:0045765	0.00666212	0.000156337	1.03897e-05	0.00111401	0.000142249	0.00492069	0.000386177	0.00101152	0.00141207	0	0	0.0206267	0.000243763	1	0	0.000130171	0	0.0239369	0.00036074	0.000111927
GO:0034121	0.00573986	0	0.000162114	0.0040671	0.0179876	0	0	0	0.000381951	0.000118651	0	0	0.000468711	0	1	0.0503599	0	0	0	0.0072368
GO:0002718	0.000980804	0	0.00235196	0.000520265	0.0155124	0.000587512	0.000114536	0.000316616	0.00377585	2.62958e-05	0	0	0.00138654	0.000130171	0.0503599	1	0	0.000300679	0	0.00716154
GO:0034308	0	0	0	0	0	0	0	0	3.76583e-05	0	3.92656e-06	0	0	0	0	0	1	0	0	0
GO:0001936	0.0139943	0	0	0.000659341	0	0.0229541	0.000484239	0.00727531	0.0178716	0.00152481	0	0.0531099	0.000900627	0.0239369	0	0.000300679	0	1	0	1.9726e-05
GO:0048013	0.0103126	1.97312e-05	0	0.000237965	0	0	0	0	0.000115875	0	0.000127008	0.000413252	0	0.00036074	0	0	0	0	1	0
GO:0034340	0	0	0.000472942	0	0.0528827	9.68315e-07	0	0	0	0	0	0	0.000276983	0.000111927	0.0072368	0.00716154	0	1.9726e-05	0	1

## Sheet: Validation_GCD
	GO:0048010	GO:0007632	GO:0002228	GO:0007229	GO:0060333	GO:0050680	GO:0048644	GO:0048145	GO:0048660	GO:0032922	GO:0046365	GO:0002040	GO:1900076	GO:0045765	GO:0034121	GO:0002718	GO:0034308	GO:0001936	GO:0048013	GO:0034340
GO:0048010		1	0.913315	0.863064	0.954438	0.879677	0.923635	0.917003	0.878214	0.94614	0.968955	0.934003	0.905229	0.89862	0.87705	0.902025	0.915213	0.895741	0.950861	0.959197	0.89556
GO:0007632		0.913315	1	0.873009	0.907003	0.871775	0.919267	0.905414	0.880973	0.910284	0.911285	0.881309	0.881599	0.878878	0.857984	0.891269	0.886702	0.864389	0.930592	0.930987	0.89962
GO:0002228		0.863064	0.873009	1	0.881516	0.958955	0.826983	0.921481	0.782891	0.831323	0.856266	0.888365	0.93108	0.786757	0.768384	0.936977	0.919252	0.924279	0.871778	0.888673	0.917754
GO:0007229		0.954438	0.907003	0.881516	1	0.898767	0.893421	0.945934	0.844196	0.914026	0.935164	0.938214	0.91673	0.861498	0.837306	0.90654	0.929964	0.910293	0.929122	0.956223	0.924134
GO:0060333		0.879677	0.871775	0.958955	0.898767	1	0.836266	0.937741	0.78732	0.844013	0.871435	0.911422	0.959251	0.796101	0.77721	0.950076	0.942573	0.94695	0.885234	0.902796	0.923865
GO:0050680		0.923635	0.919267	0.826983	0.893421	0.836266	1	0.870353	0.925755	0.962999	0.935354	0.871782	0.856715	0.941377	0.919434	0.864438	0.864788	0.837858	0.943873	0.916661	0.860712
GO:0048644		0.917003	0.905414	0.921481	0.945934	0.937741	0.870353	1	0.818491	0.882495	0.902508	0.924851	0.939954	0.828846	0.806498	0.927884	0.942098	0.926057	0.915487	0.942326	0.960603
GO:0048145		0.878214	0.880973	0.782891	0.844196	0.78732	0.925755	0.818491	1	0.90952	0.888017	0.82078	0.806041	0.952416	0.947105	0.82091	0.810332	0.793143	0.885051	0.863335	0.811186
GO:0048660		0.94614	0.910284	0.831323	0.914026	0.844013	0.962999	0.882495	0.90952	1	0.953587	0.890417	0.866895	0.936278	0.912248	0.869965	0.877593	0.851471	0.945021	0.929057	0.869846
GO:0032922		0.968955	0.911285	0.856266	0.935164	0.871435	0.935354	0.902508	0.888017	0.953587	1	0.925062	0.898404	0.911326	0.889633	0.898669	0.908262	0.885992	0.954407	0.946413	0.884892
GO:0046365		0.934003	0.881309	0.888365	0.938214	0.911422	0.871782	0.924851	0.82078	0.890417	0.925062	1	0.943862	0.841709	0.82352	0.923946	0.95819	0.940535	0.916632	0.935146	0.897928
GO:0002040		0.905229	0.881599	0.93108	0.91673	0.959251	0.856715	0.939954	0.806041	0.866895	0.898404	0.943862	1	0.819223	0.801218	0.958178	0.967433	0.959196	0.908121	0.922601	0.915603
GO:1900076		0.89862	0.878878	0.786757	0.861498	0.796101	0.941377	0.828846	0.952416	0.936278	0.911326	0.841709	0.819223	1	0.966653	0.828733	0.826612	0.805897	0.89885	0.877042	0.818662
GO:0045765		0.87705	0.857984	0.768384	0.837306	0.77721	0.919434	0.806498	0.947105	0.912248	0.889633	0.82352	0.801218	0.966653	1	0.812183	0.807105	0.788477	0.878819	0.8552	0.795623
GO:0034121		0.902025	0.891269	0.936977	0.90654	0.950076	0.864438	0.927884	0.82091	0.869965	0.898669	0.923946	0.958178	0.828733	0.812183	1	0.948961	0.946829	0.910132	0.920437	0.909976
GO:0002718		0.915213	0.886702	0.919252	0.929964	0.942573	0.864788	0.942098	0.810332	0.877593	0.908262	0.95819	0.967433	0.826612	0.807105	0.948961	1	0.952955	0.914222	0.933586	0.916364
GO:0034308		0.895741	0.864389	0.924279	0.910293	0.94695	0.837858	0.926057	0.793143	0.851471	0.885992	0.940535	0.959196	0.805897	0.788477	0.946829	0.952955	1	0.88656	0.906717	0.902948
GO:0001936		0.950861	0.930592	0.871778	0.929122	0.885234	0.943873	0.915487	0.885051	0.945021	0.954407	0.916632	0.908121	0.89885	0.878819	0.910132	0.914222	0.88656	1	0.957231	0.898025
GO:0048013		0.959197	0.930987	0.888673	0.956223	0.902796	0.916661	0.942326	0.863335	0.929057	0.946413	0.935146	0.922601	0.877042	0.8552	0.920437	0.933586	0.906717	0.957231	1	0.921251
GO:0034340		0.89556	0.89962	0.917754	0.924134	0.923865	0.860712	0.960603	0.811186	0.869846	0.884892	0.897928	0.915603	0.818662	0.795623	0.909976	0.916364	0.902948	0.898025	0.921251	1
