# Supplementary material for: Identification of common coexpression modules based on quantitative network comparison
Source: BMC Bioinformatics. 2018 Jun 13;19(Suppl 8):213. doi: 10.1186/s12859-018-2193-3 (PMC5998758; doi:10.1186/s12859-018-2193-3)
Supplement: Supplementary file 3 — Similarity Profiles for Threshold Evaluation. The file contains similarity profiles of two network groups used for threshold evaluation. First and second sheets are similarity profiles of innate immunity group from COEXsim and fuzzy set similarity. Third and last sheets are similarity profiles of angiogenesis group from COEXsim and fuzzy set similarity. (XLS 34 kb) [file 12859_2018_2193_MOESM3_ESM.xls]

## Sheet: immune_COEXsim
	GO:0002718	GO:0002228	GO:0034121	GO:0034340	GO:0060333	GO:0007632	GO:0016209	GO:0032922	GO:0046365	GO:1900076
GO:0002718	1	0.0881361	0.362424	0.142374	0.189189	0	0.0135594	0.0201347	0.00673404	0.0612259
GO:0002228	0.0881361	1	0.0336718	0.0340136	0.0474579	0	0.00680272	0	0	0.0204779
GO:0034121	0.362424	0.0336718	1	0.161624	0.187924	0	0.00673435	0.0266667	0	0.0202721
GO:0034340	0.142374	0.0340136	0.161624	1	0.406782	0	0	0	0	0.0341299
GO:0060333	0.189189	0.0474579	0.187924	0.406782	1	0.00673404	0	0.00671156	0	0.0272115
GO:0007632	0	0	0	0	0.00673404	1	0	0.033445	0	0.01356
GO:0016209	0.0135594	0.00680272	0.00673435	0	0	0	1	0	0.0135138	0.00682598
GO:0032922	0.0201347	0	0.0266667	0	0.00671156	0.033445	0	1	0.013378	0.114875
GO:0046365	0.00673404	0	0	0	0	0	0.0135138	0.013378	1	0
GO:1900076	0.0612259	0.0204779	0.0202721	0.0341299	0.0272115	0.01356	0.00682598	0.114875	0	1

## Sheet: immune_fuzzy
	GO:0002718	GO:0002228	GO:0034121	GO:0034340	GO:0060333	GO:0007632	GO:0016209	GO:0032922	GO:0046365	GO:1900076
GO:0002718	1	0.00235196	0.0503599	0.00716154	0.0155124	0	4.38003e-05	2.62958e-05	0	0.00138654
GO:0002228	0.00235196	1	0.000162114	0.000472942	0.00115683	0	0	0	0	1.238e-05
GO:0034121	0.0503599	0.000162114	1	0.0072368	0.0179876	0	0	0.000118651	0	0.000468711
GO:0034340	0.00716154	0.000472942	0.0072368	1	0.0528827	0	0	0	0	0.000276983
GO:0060333	0.0155124	0.00115683	0.0179876	0.0528827	1	0	0	0	0	0.000219803
GO:0007632	0	0	0	0	0	1	0	0.000108925	0	8.56876e-05
GO:0016209	4.38003e-05	0	0	0	0	0	1	0	0.000148114	0
GO:0032922	2.62958e-05	0	0.000118651	0	0	0.000108925	0	1	1.43544e-05	0.00480652
GO:0046365	0	0	0	0	0	0	0.000148114	1.43544e-05	1	0
GO:1900076	0.00138654	1.238e-05	0.000468711	0.000276983	0.000219803	8.56876e-05	0	0.00480652	0	1

## Sheet: angiogenesis_COEXsim
	GO:0002040	GO:0007229	GO:0045765	GO:0048010	GO:0048013	GO:0007632	GO:0016209	GO:0032922	GO:0046365	GO:1900076
GO:0002040	1	0.0538724	0.263114	0.148149	0.027027	0.00673404	0.0135594	0.060404	0	0.0340144
GO:0007229	0.0538724	1	0.0629351	0.221477	0.0404043	0.00671141	0	0	0.00671141	0.01356
GO:0045765	0.263114	0.0629351	1	0.152093	0.036836	0.0209784	0.00528015	0.0156813	0.00524459	0.0317892
GO:0048010	0.148149	0.221477	0.152093	1	0.148149	0.00671141	0.00675691	0	0	0.0406801
GO:0048013	0.027027	0.0404043	0.036836	0.148149	1	0.0134681	0	0.00671156	0.0336702	0.0204086
GO:0007632	0.00673404	0.00671141	0.0209784	0.00671141	0.0134681	1	0	0.033445	0	0.01356
GO:0016209	0.0135594	0	0.00528015	0.00675691	0	0	1	0	0.0135138	0.00682598
GO:0032922	0.060404	0	0.0156813	0	0.00671156	0.033445	0	1	0.013378	0.114875
GO:0046365	0	0.00671141	0.00524459	0	0.0336702	0	0.0135138	0.013378	1	0
GO:1900076	0.0340144	0.01356	0.0317892	0.0406801	0.0204086	0.01356	0.00682598	0.114875	0	1

## Sheet: angiogenesis_fuzzy
	GO:0002040	GO:0007229	GO:0045765	GO:0048010	GO:0048013	GO:0007632	GO:0016209	GO:0032922	GO:0046365	GO:1900076
GO:0002040	1	0.000926206	0.0206267	0.00680958	0.000413252	0	1.21928e-05	0.000404164	0	0.000149735
GO:0007229	0.000926206	1	0.00111401	0.0126045	0.000237965	0	0	0	0	0
GO:0045765	0.0206267	0.00111401	1	0.00666212	0.00036074	0.000156337	0	0	0	0.000243763
GO:0048010	0.00680958	0.0126045	0.00666212	1	0.0103126	0	0	0	0	0.000768368
GO:0048013	0.000413252	0.000237965	0.00036074	0.0103126	1	1.97312e-05	0	0	0.000127008	0
GO:0007632	0	0	0.000156337	0	1.97312e-05	1	0	0.000108925	0	8.56876e-05
GO:0016209	1.21928e-05	0	0	0	0	0	1	0	0.000148114	0
GO:0032922	0.000404164	0	0	0	0	0.000108925	0	1	1.43544e-05	0.00480652
GO:0046365	0	0	0	0	0.000127008	0	0.000148114	1.43544e-05	1	0
GO:1900076	0.000149735	0	0.000243763	0.000768368	0	8.56876e-05	0	0.00480652	0	1
