# Supplementary material for: Identification of common coexpression modules based on quantitative network comparison
Source: BMC Bioinformatics. 2018 Jun 13;19(Suppl 8):213. doi: 10.1186/s12859-018-2193-3 (PMC5998758; doi:10.1186/s12859-018-2193-3)
Supplement: Supplementary file 4 — Similarity Profiles between HD-specific Modules and Aging-related Modules. The file contains similarity profiles between HD-specific modules and aging-related modules. Two sheets are similarity profiles from COEXsim and fuzzy set similarity, respectively. (XLS 28 kb) [file 12859_2018_2193_MOESM4_ESM.xls]

## Sheet: HD-aging_COEXsim
	Age_blue	Age_purple	Age_red	Age_royalblue	Age_grey60	Age_yellow	Age_salmon	Age_turquoise
HT-pink	0.151553	0.0180449	0.00404541	0	0	0.00369333	0	0.0215206
HT-midnightblue	0	0	0	0	0	0.00592661	0	0
HT-brown	0.238778	0.0146214	0.00637371	0	0.0238203	0	0.00397739	0.0512367
HT-yellow	0.0187103	0.00198908	0.402669	0	0	0.0598456	0	0.0184505
HT-blue	0.0103439	0.00135342	0.0350447	0.016093	0.0566977	0.000969536	0.013254	0.162577
HT-green	0.0291593	0.0225447	0.00530692	0	0	0	0	0.046007
HT-magenta	0.00161236	0.00274255	0.0107597	0	0	0.377213	0	0.00127198
HT-red	0.00272255	0.00926182	0.050871	0	0	0.102839	0.00283439	0.0171823

## Sheet: HD-aging_fuzzysim
	Age_blue	Age_purple	Age_red	Age_royalblue	Age_grey60	Age_yellow	Age_salmon	Age_turquoise
HT-pink	0.00748654	2.519e-05	8.18669e-08	0	0	1.03657e-08	0	1.29979e-05
HT-midnightblue	0	0	0	0	0	0	0	0
HT-brown	0.0114228	6.76455e-05	1.1125e-05	0	0.000148099	0	1.84577e-06	0.000247322
HT-yellow	0.000123273	0	0.0725358	0	0	0.000596783	0	2.49637e-05
HT-blue	2.19661e-05	0	0.000547954	1.71301e-05	0.000379787	0	4.4534e-05	0.00568735
HT-green	9.0909e-05	5.16092e-05	4.69669e-06	0	0	0	0	0.000208331
HT-magenta	0	0	2.27145e-05	0	0	0.039344	0	0
HT-red	1.13211e-06	1.00731e-05	0.000425876	0	0	0.00194678	0	2.14715e-06
