# Supplementary material for: Identification of common coexpression modules based on quantitative network comparison
Source: BMC Bioinformatics. 2018 Jun 13;19(Suppl 8):213. doi: 10.1186/s12859-018-2193-3 (PMC5998758; doi:10.1186/s12859-018-2193-3)
Supplement: Supplementary file 5 — Correlation Coefficient between Modular Expression and Phenotypes. (A) First sheet contains correlation coefficient between eigenvalue of each module and HD. (B) Second sheet contains correlation coefficient between eigenvalue and age. (XLS 34 kb) [file 12859_2018_2193_MOESM5_ESM.xls]

## Sheet: A.Correlations of HD modules
Module	HD
HT_pink	-0.44
HT_brown	-0.4
HT_black	N.S
HT_salmon	N.S
HT_turquoise	N.S
HT_cyan	N.S
HT_tan	N.S
HT_greenyellow	N.S
HT_purple	N.S
HT_magenta	0.39
HT_midnightblue	0.42
HT_green	0.43
HT_blue	0.46
HT_red	0.48
HT_yellow	0.49
N.S: not significant

## Sheet: B.Correlations of aging modules
Module	Age
Age_turquoise	-0.66
Age_grey60	-0.47
Age_purple	-0.45
Age_black	N.S
Age_tan	N.S
Age_brown	N.S
Age_magenta	N.S
Age_pink	N.S
Age_greenyellow	N.S
Age_midnightblue	N.S
Age_green	N.S
Age_lightyellow	N.S
Age_lightcyan	N.S
Age_cyan	N.S
Age_lightgreen	N.S
Age_salmon	0.46
Age_royalblue	0.49
Age_red	0.56
Age_yellow	0.57
Age_blue	0.57
N.S: not significant
