# Supplementary material for: Identification of common coexpression modules based on quantitative network comparison
Source: BMC Bioinformatics. 2018 Jun 13;19(Suppl 8):213. doi: 10.1186/s12859-018-2193-3 (PMC5998758; doi:10.1186/s12859-018-2193-3)
Supplement: Supplementary file 6 — GO Term Enrichment Analysis Results for Similar HD-aging module pairs. The file contains enriched GO terms of common genes from similar module pairs. (A) First sheet is the result of HD-yellow and Age-red pair. (B) Second sheet is the result of HD-magenta and Age-yellow pair. (XLS 69 kb) [file 12859_2018_2193_MOESM6_ESM.xls]

## Sheet: A.HD-yellow-Age-red
GO_ID	Name	p-value
GO:0009653	anatomical structure morphogenesis	2.64e-14
GO:0010646	regulation of cell communication	9.3e-14
GO:0023051	regulation of signaling	1.86e-13
GO:0009966	regulation of signal transduction	5.92e-12
GO:0048583	regulation of response to stimulus	3.55e-11
GO:0070887	cellular response to chemical stimulus	5.57e-09
GO:0032989	cellular component morphogenesis	7.83e-09
GO:0032502	developmental process	1.18e-08
GO:0048856	anatomical structure development	1.41e-08
GO:0032879	regulation of localization	1.8e-08
GO:0035556	intracellular signal transduction	6.08e-08
GO:0000902	cell morphogenesis	6.74e-08
GO:1902531	regulation of intracellular signal transduction	2.72e-07
GO:0051716	cellular response to stimulus	3.19e-07
GO:0023052	signaling	4.59e-07
GO:0010941	regulation of cell death	4.89e-07
GO:0048731	system development	5.39e-07
GO:0051179	localization	5.52e-07
GO:0007154	cell communication	5.96e-07
GO:0048468	cell development	6.59e-07
GO:0048513	animal organ development	9.19e-07
GO:0050896	response to stimulus	1.56e-06
GO:0048869	cellular developmental process	1.83e-06
GO:0007275	multicellular organism development	1.95e-06
GO:0042221	response to chemical	2.94e-06
GO:0007417	central nervous system development	4.05e-06
GO:0009719	response to endogenous stimulus	5.67e-06
GO:0007420	brain development	1.07e-05
GO:0071495	cellular response to endogenous stimulus	1.37e-05
GO:0060322	head development	1.97e-05
GO:0000904	cell morphogenesis involved in differentiation	3.43e-05
GO:0030154	cell differentiation	3.68e-05
GO:0010033	response to organic substance	7.9e-05
GO:0065008	regulation of biological quality	8.85e-05
GO:0007399	nervous system development	0.000107
GO:0008219	cell death	0.000332
GO:0006915	apoptotic process	0.00055
GO:0033036	macromolecule localization	0.000922
GO:0051234	establishment of localization	0.0205

## Sheet: B.HD-magenta-Age-yellow
GO_ID	Name	p-value
GO:0006955	immune response	1.43e-69
GO:0002376	immune system process	5.45e-64
GO:0045321	leukocyte activation	5.11e-47
GO:0001775	cell activation	4.82e-46
GO:0006952	defense response	6.19e-44
GO:0002682	regulation of immune system process	2.3e-42
GO:0050776	regulation of immune response	2.22e-41
GO:0002684	positive regulation of immune system process	1.11e-37
GO:0002252	immune effector process	2.45e-35
GO:0002274	myeloid leukocyte activation	5.51e-34
GO:0045087	innate immune response	6.67e-33
GO:0050778	positive regulation of immune response	1.2e-32
GO:0002253	activation of immune response	6.59e-31
GO:0006954	inflammatory response	7.17e-31
GO:0002366	leukocyte activation involved in immune response	1.64e-29
GO:0002263	cell activation involved in immune response	2.29e-29
GO:0046649	lymphocyte activation	2.85e-28
GO:0050896	response to stimulus	5.32e-28
GO:0002757	immune response-activating signal transduction	2.03e-27
GO:0002764	immune response-regulating signaling pathway	2.76e-27
GO:0002443	leukocyte mediated immunity	3.55e-26
GO:0002275	myeloid cell activation involved in immune response	3.63e-26
GO:0048584	positive regulation of response to stimulus	6.73e-26
GO:0043299	leukocyte degranulation	2.01e-25
GO:0002444	myeloid leukocyte mediated immunity	4.91e-24
GO:0042110	T cell activation	2.76e-23
GO:0045055	regulated exocytosis	3.99e-22
GO:0002694	regulation of leukocyte activation	4.08e-22
GO:0048583	regulation of response to stimulus	4.41e-22
GO:0050865	regulation of cell activation	1.09e-21
GO:0070661	leukocyte proliferation	3.69e-21
GO:0046651	lymphocyte proliferation	4.66e-21
GO:0006950	response to stress	4.72e-21
GO:0032943	mononuclear cell proliferation	6.05e-21
GO:0006887	exocytosis	8.41e-21
GO:0007159	leukocyte cell-cell adhesion	1.95e-20
GO:0031347	regulation of defense response	5.11e-20
GO:0001817	regulation of cytokine production	8.48e-20
GO:0070663	regulation of leukocyte proliferation	1.18e-19
GO:0001816	cytokine production	1.2e-19
GO:0042119	neutrophil activation	2.73e-19
GO:0050670	regulation of lymphocyte proliferation	3.33e-19
GO:0032944	regulation of mononuclear cell proliferation	3.87e-19
GO:0036230	granulocyte activation	4.08e-19
GO:0051249	regulation of lymphocyte activation	1.09e-18
GO:0050900	leukocyte migration	2.91e-18
GO:0016192	vesicle-mediated transport	5.16e-18
GO:0009605	response to external stimulus	7.47e-18
GO:0002283	neutrophil activation involved in immune response	9.54e-18
GO:0043312	neutrophil degranulation	9.54e-18
GO:1903037	regulation of leukocyte cell-cell adhesion	9.59e-18
GO:0050863	regulation of T cell activation	1.13e-17
GO:0071216	cellular response to biotic stimulus	1.33e-17
GO:0046903	secretion	1.5e-17
GO:0002250	adaptive immune response	1.77e-17
GO:0002446	neutrophil mediated immunity	2.78e-17
GO:0032940	secretion by cell	4.6e-17
GO:0045088	regulation of innate immune response	5.09e-17
GO:0031349	positive regulation of defense response	5.82e-17
GO:0007166	cell surface receptor signaling pathway	6.86e-17
GO:0001819	positive regulation of cytokine production	8.48e-17
GO:0071219	cellular response to molecule of bacterial origin	1.17e-16
GO:0051716	cellular response to stimulus	1.44e-16
GO:0007165	signal transduction	2.13e-16
GO:0045089	positive regulation of innate immune response	5.44e-16
GO:0002218	activation of innate immune response	8.02e-16
GO:0002224	toll-like receptor signaling pathway	8.38e-16
GO:0032101	regulation of response to external stimulus	1.16e-15
GO:0006909	phagocytosis	2.87e-15
GO:0002758	innate immune response-activating signal transduction	3.91e-15
GO:0023052	signaling	4.59e-15
GO:0002521	leukocyte differentiation	4.78e-15
GO:0002221	pattern recognition receptor signaling pathway	5.33e-15
GO:0007154	cell communication	5.98e-15
GO:0051707	response to other organism	9.76e-15
GO:0043207	response to external biotic stimulus	1.13e-14
GO:0022407	regulation of cell-cell adhesion	1.15e-14
GO:0009617	response to bacterium	1.39e-14
GO:0009607	response to biotic stimulus	1.68e-14
GO:0002429	immune response-activating cell surface receptor signaling pathway	3.83e-14
GO:0002768	immune response-regulating cell surface receptor signaling pathway	3.95e-14
GO:0098609	cell-cell adhesion	4.31e-14
GO:0002697	regulation of immune effector process	7.33e-14
GO:0002237	response to molecule of bacterial origin	7.42e-14
GO:0050867	positive regulation of cell activation	8.58e-14
GO:0042098	T cell proliferation	9.02e-14
GO:0070887	cellular response to chemical stimulus	9.74e-14
GO:0034097	response to cytokine	1.9e-13
GO:0002696	positive regulation of leukocyte activation	2.61e-13
GO:0032103	positive regulation of response to external stimulus	2.97e-13
GO:0070665	positive regulation of leukocyte proliferation	8.92e-13
GO:1903039	positive regulation of leukocyte cell-cell adhesion	1.05e-12
GO:0006897	endocytosis	1.18e-12
GO:0007155	cell adhesion	1.24e-12
GO:0071222	cellular response to lipopolysaccharide	1.5e-12
GO:0022610	biological adhesion	1.63e-12
GO:0071345	cellular response to cytokine stimulus	1.75e-12
GO:0002520	immune system development	2.66e-12
GO:0050870	positive regulation of T cell activation	3.3e-12
GO:0050671	positive regulation of lymphocyte proliferation	3.79e-12
GO:0098657	import into cell	4.09e-12
GO:0032946	positive regulation of mononuclear cell proliferation	4.41e-12
GO:0042129	regulation of T cell proliferation	4.95e-12
GO:0030155	regulation of cell adhesion	5.55e-12
GO:0048518	positive regulation of biological process	6.27e-12
GO:0030097	hemopoiesis	9.13e-12
GO:0002703	regulation of leukocyte mediated immunity	9.65e-12
GO:0048534	hematopoietic or lymphoid organ development	1.05e-11
GO:0051251	positive regulation of lymphocyte activation	1.37e-11
GO:0019882	antigen processing and presentation	1.45e-11
GO:0030595	leukocyte chemotaxis	1.6e-11
GO:0050727	regulation of inflammatory response	1.93e-11
GO:0030098	lymphocyte differentiation	2.57e-11
GO:0022409	positive regulation of cell-cell adhesion	2.82e-11
GO:0042102	positive regulation of T cell proliferation	5.29e-11
GO:0032496	response to lipopolysaccharide	7.74e-11
GO:0034341	response to interferon-gamma	1.02e-10
GO:0019221	cytokine-mediated signaling pathway	2.34e-10
GO:0042116	macrophage activation	2.37e-10
GO:0048002	antigen processing and presentation of peptide antigen	2.69e-10
GO:0032729	positive regulation of interferon-gamma production	3.01e-10
GO:0002886	regulation of myeloid leukocyte mediated immunity	3.46e-10
GO:1903557	positive regulation of tumor necrosis factor superfamily cytokine production	4.8e-10
GO:0032675	regulation of interleukin-6 production	5.25e-10
GO:0002683	negative regulation of immune system process	5.68e-10
GO:0080134	regulation of response to stress	6.11e-10
GO:0002695	negative regulation of leukocyte activation	6.41e-10
GO:0060326	cell chemotaxis	7.35e-10
GO:0010033	response to organic substance	8.46e-10
GO:0097529	myeloid leukocyte migration	1.04e-09
GO:0051240	positive regulation of multicellular organismal process	1.25e-09
GO:0032635	interleukin-6 production	1.27e-09
GO:0071310	cellular response to organic substance	1.5e-09
GO:0045576	mast cell activation	1.62e-09
GO:1902105	regulation of leukocyte differentiation	1.85e-09
GO:0002279	mast cell activation involved in immune response	2.24e-09
GO:0043303	mast cell degranulation	2.24e-09
GO:0002699	positive regulation of immune effector process	3.61e-09
GO:0002448	mast cell mediated immunity	3.91e-09
GO:1903555	regulation of tumor necrosis factor superfamily cytokine production	4.67e-09
GO:0050866	negative regulation of cell activation	5.55e-09
GO:0051250	negative regulation of lymphocyte activation	5.63e-09
GO:0051239	regulation of multicellular organismal process	6.22e-09
GO:0032760	positive regulation of tumor necrosis factor production	6.45e-09
GO:0042221	response to chemical	8.2e-09
GO:0071706	tumor necrosis factor superfamily cytokine production	8.26e-09
GO:0045785	positive regulation of cell adhesion	1.05e-08
GO:0071346	cellular response to interferon-gamma	1.19e-08
GO:0031663	lipopolysaccharide-mediated signaling pathway	1.79e-08
GO:0002460	adaptive immune response based on somatic recombination of immune receptors built from immunoglobulin superfamily domains	3.65e-08
GO:0032680	regulation of tumor necrosis factor production	4.05e-08
GO:0032640	tumor necrosis factor production	5.34e-08
GO:0002577	regulation of antigen processing and presentation	6.4e-08
GO:0006810	transport	6.84e-08
GO:0032649	regulation of interferon-gamma production	7.15e-08
GO:0002819	regulation of adaptive immune response	8.29e-08
GO:0051234	establishment of localization	1.14e-07
GO:0051179	localization	1.16e-07
GO:0002755	MyD88-dependent toll-like receptor signaling pathway	1.28e-07
GO:0032418	lysosome localization	1.52e-07
GO:0009967	positive regulation of signal transduction	1.78e-07
GO:0050851	antigen receptor-mediated signaling pathway	2.43e-07
GO:0016477	cell migration	2.45e-07
GO:0002504	antigen processing and presentation of peptide or polysaccharide antigen via MHC class II	2.61e-07
GO:0032609	interferon-gamma production	2.61e-07
GO:0097530	granulocyte migration	3.17e-07
GO:0002685	regulation of leukocyte migration	3.71e-07
GO:0043300	regulation of leukocyte degranulation	3.93e-07
GO:0002478	antigen processing and presentation of exogenous peptide antigen	4.92e-07
GO:0070664	negative regulation of leukocyte proliferation	5.45e-07
GO:0034134	toll-like receptor 2 signaling pathway	6.99e-07
GO:0030217	T cell differentiation	7.07e-07
GO:0051674	localization of cell	7.23e-07
GO:0048870	cell motility	7.23e-07
GO:0042113	B cell activation	7.25e-07
GO:0032755	positive regulation of interleukin-6 production	7.64e-07
GO:0030593	neutrophil chemotaxis	8.42e-07
GO:0019884	antigen processing and presentation of exogenous antigen	9.28e-07
GO:0071621	granulocyte chemotaxis	9.48e-07
GO:0042330	taxis	1.21e-06
GO:0006935	chemotaxis	1.21e-06
GO:1902107	positive regulation of leukocyte differentiation	1.22e-06
GO:0032879	regulation of localization	1.26e-06
GO:1903706	regulation of hemopoiesis	1.26e-06
GO:0010647	positive regulation of cell communication	1.44e-06
GO:0042108	positive regulation of cytokine biosynthetic process	1.52e-06
GO:0048522	positive regulation of cellular process	1.59e-06
GO:0023056	positive regulation of signaling	1.68e-06
GO:0040011	locomotion	2.02e-06
GO:0035556	intracellular signal transduction	2.12e-06
GO:0030099	myeloid cell differentiation	2.39e-06
GO:1990266	neutrophil migration	2.47e-06
GO:0002573	myeloid leukocyte differentiation	3.29e-06
GO:1903708	positive regulation of hemopoiesis	3.52e-06
GO:0032945	negative regulation of mononuclear cell proliferation	4.36e-06
GO:0050672	negative regulation of lymphocyte proliferation	4.36e-06
GO:0033003	regulation of mast cell activation	4.46e-06
GO:0050777	negative regulation of immune response	4.66e-06
GO:0098542	defense response to other organism	5.2e-06
GO:0050764	regulation of phagocytosis	6.04e-06
GO:1901700	response to oxygen-containing compound	6.47e-06
GO:0008283	cell proliferation	6.58e-06
GO:0033993	response to lipid	7.21e-06
GO:0042089	cytokine biosynthetic process	7.37e-06
GO:0045619	regulation of lymphocyte differentiation	7.84e-06
GO:0050729	positive regulation of inflammatory response	9.26e-06
GO:0042107	cytokine metabolic process	9.26e-06
GO:0008284	positive regulation of cell proliferation	1.31e-05
GO:0033006	regulation of mast cell activation involved in immune response	1.32e-05
GO:0043304	regulation of mast cell degranulation	1.32e-05
GO:1901701	cellular response to oxygen-containing compound	1.34e-05
GO:0002704	negative regulation of leukocyte mediated immunity	1.45e-05
GO:0046631	alpha-beta T cell activation	1.61e-05
GO:0050789	regulation of biological process	1.82e-05
GO:0042035	regulation of cytokine biosynthetic process	2.22e-05
GO:0051704	multi-organism process	2.27e-05
GO:0002706	regulation of lymphocyte mediated immunity	2.45e-05
GO:0002291	T cell activation via T cell receptor contact with antigen bound to MHC molecule on antigen presenting cell	2.56e-05
GO:0002822	regulation of adaptive immune response based on somatic recombination of immune receptors built from immunoglobulin superfamily domains	2.71e-05
GO:0051050	positive regulation of transport	2.99e-05
GO:0060333	interferon-gamma-mediated signaling pathway	3.48e-05
GO:0006928	movement of cell or subcellular component	3.51e-05
GO:0042127	regulation of cell proliferation	3.72e-05
GO:0050707	regulation of cytokine secretion	3.91e-05
GO:0002449	lymphocyte mediated immunity	4.52e-05
GO:0065007	biological regulation	5.78e-05
GO:0002688	regulation of leukocyte chemotaxis	6.15e-05
GO:1902533	positive regulation of intracellular signal transduction	6.16e-05
GO:0045621	positive regulation of lymphocyte differentiation	6.61e-05
GO:0044093	positive regulation of molecular function	6.62e-05
GO:0051049	regulation of transport	6.95e-05
GO:0032637	interleukin-8 production	8.53e-05
GO:0009966	regulation of signal transduction	0.000108
GO:0050794	regulation of cellular process	0.000159
GO:0002286	T cell activation involved in immune response	0.00017
GO:0046634	regulation of alpha-beta T cell activation	0.000194
GO:0050663	cytokine secretion	0.000224
GO:0032479	regulation of type I interferon production	0.000227
GO:0032606	type I interferon production	0.000249
GO:0002687	positive regulation of leukocyte migration	0.000249
GO:0050868	negative regulation of T cell activation	0.000262
GO:0045807	positive regulation of endocytosis	0.000273
GO:0045730	respiratory burst	0.000344
GO:0032602	chemokine production	0.000362
GO:1902531	regulation of intracellular signal transduction	0.000421
GO:0045580	regulation of T cell differentiation	0.000467
GO:0032490	detection of molecule of bacterial origin	0.000538
GO:0038093	Fc receptor signaling pathway	0.000588
GO:0032970	regulation of actin filament-based process	0.000604
GO:0051046	regulation of secretion	0.000608
GO:0018108	peptidyl-tyrosine phosphorylation	0.000695
GO:0018212	peptidyl-tyrosine modification	0.000756
GO:1903038	negative regulation of leukocyte cell-cell adhesion	0.000787
GO:0051270	regulation of cellular component movement	0.000796
GO:0002285	lymphocyte activation involved in immune response	0.000838
GO:0030100	regulation of endocytosis	0.000846
GO:0043085	positive regulation of catalytic activity	0.000902
GO:0002690	positive regulation of leukocyte chemotaxis	0.000903
GO:0051345	positive regulation of hydrolase activity	0.00104
GO:2000145	regulation of cell motility	0.00112
GO:0060627	regulation of vesicle-mediated transport	0.00127
GO:0046635	positive regulation of alpha-beta T cell activation	0.00131
GO:0050715	positive regulation of cytokine secretion	0.00148
GO:0032722	positive regulation of chemokine production	0.00153
GO:0032481	positive regulation of type I interferon production	0.00156
GO:0002532	production of molecular mediator involved in inflammatory response	0.00177
GO:0050852	T cell receptor signaling pathway	0.0018
GO:0032956	regulation of actin cytoskeleton organization	0.00181
GO:0031295	T cell costimulation	0.00197
GO:0045582	positive regulation of T cell differentiation	0.00197
GO:0050730	regulation of peptidyl-tyrosine phosphorylation	0.00199
GO:0030029	actin filament-based process	0.0023
GO:0007229	integrin-mediated signaling pathway	0.00249
GO:0071396	cellular response to lipid	0.00259
GO:0001818	negative regulation of cytokine production	0.0026
GO:0030334	regulation of cell migration	0.00278
GO:0031294	lymphocyte costimulation	0.00278
GO:0046633	alpha-beta T cell proliferation	0.00305
GO:0002507	tolerance induction	0.00305
GO:0032623	interleukin-2 production	0.00312
GO:0097028	dendritic cell differentiation	0.00335
GO:0050920	regulation of chemotaxis	0.00365
GO:0065009	regulation of molecular function	0.00405
GO:0090087	regulation of peptide transport	0.00523
GO:0030036	actin cytoskeleton organization	0.00551
GO:0010646	regulation of cell communication	0.00613
GO:0040012	regulation of locomotion	0.00628
GO:0042742	defense response to bacterium	0.00783
GO:0002761	regulation of myeloid leukocyte differentiation	0.00784
GO:0009615	response to virus	0.0102
GO:0043900	regulation of multi-organism process	0.0103
GO:0007249	I-kappaB kinase/NF-kappaB signaling	0.0109
GO:0023051	regulation of signaling	0.0115
GO:0051495	positive regulation of cytoskeleton organization	0.0116
GO:0070372	regulation of ERK1 and ERK2 cascade	0.0119
GO:0098581	detection of external biotic stimulus	0.0124
GO:0002888	positive regulation of myeloid leukocyte mediated immunity	0.0124
GO:0032655	regulation of interleukin-12 production	0.0134
GO:1903530	regulation of secretion by cell	0.0138
GO:0065008	regulation of biological quality	0.014
GO:0051241	negative regulation of multicellular organismal process	0.0149
GO:0045637	regulation of myeloid cell differentiation	0.0156
GO:0002673	regulation of acute inflammatory response	0.0164
GO:0030335	positive regulation of cell migration	0.018
GO:0032642	regulation of chemokine production	0.0183
GO:0002526	acute inflammatory response	0.0187
GO:0001932	regulation of protein phosphorylation	0.0193
GO:0010562	positive regulation of phosphorus metabolic process	0.0196
GO:0045937	positive regulation of phosphate metabolic process	0.0196
GO:0022408	negative regulation of cell-cell adhesion	0.0199
GO:0051223	regulation of protein transport	0.0228
GO:0070371	ERK1 and ERK2 cascade	0.024
GO:0051607	defense response to virus	0.0241
GO:0051222	positive regulation of protein transport	0.0255
GO:0009595	detection of biotic stimulus	0.0271
GO:0050790	regulation of catalytic activity	0.0273
GO:2001188	regulation of T cell activation via T cell receptor contact with antigen bound to MHC molecule on antigen presenting cell	0.0274
GO:0002399	MHC class II protein complex assembly	0.0274
GO:0006468	protein phosphorylation	0.0286
GO:2000147	positive regulation of cell motility	0.0293
GO:0008154	actin polymerization or depolymerization	0.0297
GO:0002698	negative regulation of immune effector process	0.0318
GO:0030168	platelet activation	0.0326
GO:0030041	actin filament polymerization	0.0326
GO:0001934	positive regulation of protein phosphorylation	0.0346
GO:0050921	positive regulation of chemotaxis	0.0346
GO:2000106	regulation of leukocyte apoptotic process	0.0364
GO:0006968	cellular defense response	0.0368
GO:0033628	regulation of cell adhesion mediated by integrin	0.0372
GO:0070374	positive regulation of ERK1 and ERK2 cascade	0.0387
GO:0002791	regulation of peptide secretion	0.0389
GO:0008064	regulation of actin polymerization or depolymerization	0.0412
GO:0045577	regulation of B cell differentiation	0.0428
GO:0046638	positive regulation of alpha-beta T cell differentiation	0.0433
GO:0030832	regulation of actin filament length	0.0436
GO:0001909	leukocyte mediated cytotoxicity	0.0438
GO:0051272	positive regulation of cellular component movement	0.044
